# Supplementary material for: Mice that gorged during dietary restriction increased foraging related behaviors and differed in their macronutrient preference when released from restriction
Source: PeerJ. 2015 Jul 2;3:e1091. doi: 10.7717/peerj.1091 (PMC4493644; doi:10.7717/peerj.1091)
Supplement: Supplemental Information 1 — Excel spread sheet containing dry food intakes, energy intakes, macronutrient choice and activity data. [file peerj-03-1091-s001.xls]

## Sheet: baseline
baseline	24 hr dry FI	dry 24 hr EI	dry 2hr FI	% total FI	bm
ng	5.82651	101.09	0.022344	0.383489	42.26
g	5.59603	97.0911	0.20482	3.6601	39.24
ng	6.25725	108.563	0.29792	4.7612	39.38
ng	5.51817	95.7402	0.201096	3.64425	37.86
g	5.98203	103.788	0.152684	2.55238	41.66
g	5.99797	104.065	0.312816	5.21537	41.94
ng	5.66907	98.3584	0.087514	1.54371	36.3
c	6.01504	104.361	0.044688	0.742938	36.16
g	5.25749	91.2175	0.15827	3.01037	36.92
ng	5.88858	102.167	0.173166	2.94071	41.74
g	5.21826	90.5367	0.318402	6.10169	38.1
ng	6.20977	107.74	0.152684	2.45877	37.72
c	6.03986	104.792	0.100548	1.66474	34
c	5.67367	98.4382	0.17689	3.11774	35
c	5.74039	99.5958	0.152684	2.65982	36.8
g	5.56352	96.5271	0.208916	3.75511	38.34
ng	6.20554	107.666	0.150822	2.43044	37
c	6.31916	109.637	0.266266	4.21363	33.56
c	5.93835	103.03	0.13034	2.19489	35.68
c	5.93745	103.015	0.350056	5.89573	41.38
c	6.03431	104.695	0.07448	1.23427	35.8
ng	6.08564	105.586	0.219716	3.6104	37.9
c	5.75931	99.924	0.040964	0.711266	35.44
c	6.17073	107.062	0.0471086	0.76342	40.36
g	5.79225	100.496	0.450604	7.77943	39.9
g	5.25949	91.2521	0.175028	3.32785	35.86
g	4.62993	80.3294	0.15827	3.41841	34.7
g	5.27662	91.5494	0.160132	3.03474	37.98
ng	6.4349	111.646	0.188062	2.92253	38.02
g	5.67245	98.417	0.143374	2.52755	35.78

## Sheet: restriction
restriction	24 hr dry	24 hr ei	dry 2 hr	% total FI	bm
ng	4.27515	74.1739	1.03713	24.2596	39.82
g	4.21184	73.0755	1.5436	36.649	34.88
ng	4.67548	81.1196	0.480396	10.2748	38.38
ng	4.18019	72.5263	0.705698	16.882	36.06
g	4.44273	77.0814	1.28478	28.9187	39.64
g	4.50232	78.1152	2.50253	55.5831	38.366
ng	4.18391	72.5909	0.957068	22.8749	34.72
c	6.88754	119.499	0.169442	2.46012	38.3
g	3.98654	69.1665	3.3125	83.092	33.24
ng	4.24536	73.657	0.685216	16.1404	41.12
g	3.90275	67.7127	2.54535	65.2195	33.74
ng	4.709	81.7011	0.634942	13.4836	36.4
c	7.68075	133.261	0.014896	0.193939	34.56
c	6.32894	109.807	0.080066	1.26508	36.98
c	6.36432	110.421	0.080066	1.25805	37.7
g	4.18205	72.5586	1.05203	25.1558	35.74
ng	4.64197	80.5381	0.554876	11.9535	35.04
c	7.44986	129.255	0.180614	2.42439	34.06
c	5.7331	99.4693	0.059584	1.0393	37.06
c	7.42007	128.738	0.2793	3.76412	45.74
c	5.86902	101.828	0.059584	1.01523	37.62
ng	4.63638	80.4412	0.243922	5.26104	37.34
c	6.2997	109.3	0.0340746	0.540892	36.4
c	6.81306	118.207	0.094962	1.39382	41.52
g	4.15412	72.074	1.41698	34.1103	40.02
g	3.88786	67.4543	2.34426	60.2969	30.88
g	3.73331	64.7729	1.6367	43.8404	31.7
g	3.97537	68.9727	3.08533	77.6112	33
ng	4.8412	83.9948	1.04086	21.5	38.26
g	4.27143	74.1093	2.46156	57.6286	32.58

## Sheet: recovery
1-3 days	24 hr FI	24 hr ei	2 hi FI	% total FI	bm		10-14 days	24 hr FI	24 hr ei	2 hi FI	% total FI	bm
ng	7.04	137.17	0.48	6.88	43.73		ng	3.27	70.58	0.1	3.03	46.02
g	5.69	116.45	0.55	9.74	38.97		g	3.6	74.72	0.17	4.8	39.88
ng	3.87	82.29	0.19	4.81	39.2		ng	3.43	72.86	0.07	2.05	39.98
ng	4.41	94.1	0.24	5.45	38.43		ng	3.89	84.43	0.08	1.95	41.54
g	6.11	130.26	0.54	8.91	43.87		g	4.21	85.59	0.21	5.05	42.74
g	6.37	132.74	1.32	20.71	44.43		g	3.98	88.02	0.36	8.94	46.18
ng	4.89	103.66	0.6	12.34	36.63		ng	3.84	78.97	0.12	3.18	38.08
c	4.08	94.19	0.12	2.87	38.97		c	3.68	84.43	0.03	0.77	41.34
g	6.35	131.18	1.15	18.04	38.13		g	3.43	74.27	0.23	6.63	39.9
ng	5.42	115.44	0.5	9.19	44.2		ng	3.64	81.66	0.13	3.55	45.92
g	6.93	135.28	0.88	12.64	39.73		g	4.03	85.43	0.18	4.47	41.96
ng	4.9	108.12	0.28	5.68	38.97		ng	3.77	86.24	0.18	4.78	44.56
c	3.15	70.65	0.01	0.4	34.6		c	3.33	73.61	0.2	6.09	36.44
c	4.1	93.81	0.18	4.32	38.23		c	4.05	92.6	0.06	1.45	41.14
c	4.83	103.75	0.04	0.78	38.2		c	3.55	77.53	0.03	0.96	39.08
g	4.14	91.44	0.22	5.19	38.13		g	3.64	78.77	0.13	3.45	40.94
ng	4.28	88.21	0.26	6.05	36.4		ng	4.01	87.21	0.03	0.81	38.76
c	3.62	78.68	0.18	5.08	34.8		c	3.43	72.59	0.09	2.71	36.76
c	3.72	81.62	0.1	2.63	37.27		c	4.26	95.94	0.21	4.86	43.08
c	5.04	102.26	0.2	3.89	47.5		c	4.69	96.36	0.03	0.69	49.04
c	3.84	88.37	0.26	6.76	37.6		c	4	91.86	0.08	2.09	41.4
ng	3.82	78.09	0.09	2.49	37.87		ng	3.62	71.65	0.08	2.21	39.28
c	3.52	80.65	0.17	4.96	36.07		c	3.67	78.97	0.07	1.86	39.22
c	4.91	105.03	0.23	4.76	41.43		c	3.79	83.73	0.1	2.66	44.2
g	4.32	95.87	0.48	11	42.87		g	3.96	80.56	0.14	3.46	45.46
g	6.37	129.14	0.91	14.25	36.3		g	3.67	78.63	0.05	1.35	35.52
g	5.34	113.22	0.9	16.83	35.7		g	3.72	82.58	0.09	2.4	39.16
g	6.66	139.59	0.88	13.25	40.17		g	4.08	91.07	0.21	5.21	43.9
ng	5.96	116.26	0.4	6.76	41.37		ng	3.53	74.39	0.04	1.13	42.42
g	5.56	118.6	1.29	23.21	36.63		g	3.78	83.7	0.18	4.73	39.86

## Sheet: macronutrient intake
day 1-3	HFD intake	HPD intake	HCD intake		energy HFD	energy HPD	energ HCD		Total energy Fat	Total energy Protein	Total energy Carb
ng	2.22148	0.00318667	4.81874		51.3273	0.0635421	85.7736		39.3801	27.4583	70.326
g	2.76816	0.20076	2.72391		63.9583	4.00315	48.4857		43.6239	24.8907	47.9326
ng	2.50588	0.02868	1.33801		57.8984	0.571879	23.8165		37.1779	16.6861	28.4228
ng	2.91984	0.0701067	1.41784		67.4629	1.39793	25.2376		43.1413	19.3788	31.5782
g	3.9974	0.15296	1.95751		92.3599	3.05002	34.8437		59.2053	27.2707	43.7776
g	3.65612	0	2.71114		84.4747	0	48.2583		55.5106	26.5466	50.6757
ng	3.12524	0.00637333	1.75953		72.2087	0.127084	31.3196		46.4699	20.7819	36.4036
c	4.0764	0	0		94.1852	0	0		56.5111	18.837	18.837
g	3.41912	0	2.93148		78.9988	0	52.1803		52.6173	26.2358	52.326
ng	3.56132	0.0637333	1.79146		82.2843	1.27084	31.888		52.6865	23.597	39.1597
g	2.25308	0	4.67504		52.0574	0	83.2157		39.556	27.0546	68.6625
ng	3.95632	0	0.93884		91.4108	0	16.7114		56.5176	21.6244	29.9801
c	2.74288	0	0.408747		63.3742	0	7.27569		38.7521	14.13	17.7678
c	3.90892	0.0127467	0.18202		90.3156	0.254169	3.23996		54.5388	18.8636	20.4073
c	3.32432	0.0254933	1.4849		76.8084	0.508337	26.4312		48.779	20.9529	34.016
g	2.9388	0.978307	0.226727		67.901	19.5074	4.03573		43.0949	26.0918	22.2574
ng	2.26256	0.00318667	2.01499		52.2764	0.0635421	35.8669		34.9589	17.6668	35.5812
c	2.686	0.00956	0.922873		62.06	0.190626	16.4271		38.8978	15.8118	23.9682
c	2.88508	0.00637333	0.83346		66.6598	0.127084	14.8356		41.4921	16.3753	23.755
c	2.36684	0	2.67282		54.6858	0	47.5762		37.5691	20.4524	44.2405
c	3.78252	0.00637333	0.0479		87.3951	0.127084	0.85262		52.535	17.7258	18.114
ng	1.90548	0.00637333	1.90642		44.0261	0.127084	33.9343		29.8218	15.6683	32.5973
c	3.38436	0.00318667	0.13412		78.1956	0.0635421	2.38734		47.1625	16.1547	17.3293
c	3.30536	0.00637333	1.60305		76.3703	0.127084	28.5343		48.6883	21.0572	35.2862
g	3.42228	0.366467	0.533287		79.0718	7.30735	9.4925		49.1231	22.0973	24.6513
g	2.96724	0.0223067	3.37855		68.5581	0.444795	60.1381		47.1931	26.0061	55.9417
g	3.41912	0.0541733	1.86171		78.9988	1.08022	33.1385		50.8211	23.0756	39.3208
g	3.87732	0.18164	2.60576		89.5855	3.6219	46.3825		58.7517	29.3667	51.4714
ng	1.90864	0.0127467	4.03957		44.0991	0.254169	71.9043		33.6753	23.3532	59.2291
g	3.64348	0.175267	1.73717		84.1826	3.49482	30.9217		53.9512	25.1177	39.5301

## Sheet: activity
1hr before	climb	forage	drink	sleep	reared	remain low	minor behaviour	eat	total
nb	14460	3867	0	14543	5426	10215	5115	0	53626
b	15179	17159	0	0	7769	11088	6406	0	57601
nb	14568	3765	321	14267	5450	10360	1545	0	50276
b	15146	17071	0	0	5838	10031	428	0	48514
c	239	312	0	45617	1819	11795	0	0	59782
nb	14882	3194	12	14539	5244	11710	479	0	50060
c	498	437	36	32231	2003	13863	0	0	49068
b	15228	17282	1008	0	4977	10896	3216	0	52607
2 hours after
nb	14196	0	102	62789	3138	6876	137914	5763	230778
b	17670	10239	276	0	5293	13803	10226	74945	132452
nb	13806	0	0	70240	2256	7004	145259	2673	241238
b	21725	11316	2227	0	8130	20175	19838	81902	165313
c	173	5	0	123569	590	686	63419	940	189382
nb	14618	1437	298	65957	2756	8450	25340	5456	124312
c	1619	0	144	133045	2361	1710	34181	805	173865
b	24789	13961	4950	0	7182	19033	53635	74236	197786
